# Supplementary material for: Germline mutations in PPP2R1B in patients with a personal and family history of cancer
Source: JCI Insight. 2025 Apr 3;10(9):e186288. doi: 10.1172/jci.insight.186288 (PMC12129040; doi:10.1172/jci.insight.186288)
Supplement: Supporting data values [file jciinsight-10-186288-s160.xlsx]

## Sheet: Fig.2A
Fold Change PPP2R1B mRNA normalized to POLII. (Fold change relative to LacZ)
LacZ	wt Aβ	V115fs	R194X
1	13.3271	10.2117	8.75566
1	24.8247	24.7151	14.5479
1	26.1585	33.9848	20.3018
Fold Change Aβ Protein levels normalized to vinculin (Full Lane Quantitation relative to LacZ)
LacZ	wt Aβ	V115fs	R194X
1	50.3351	1.42906	1.30311
1	139.897	2.41248	3.05861
1	46.2999	1.98905	1.41759

## Sheet: Fig.2B
Fold Change PPP2R1B mRNA normalized to POLII. (Fold change relative to LacZ)
LacZ	wt Aβ	V115fs	R194X
1	198.185	166.241	182.278
1	214.56	136.12	204.16
1	195.3	175.4	133.067
Fold Change Aβ Protein levels normalized to vinculin (Full Lane Quantitation relative to LacZ)
LacZ	wt Aβ	V115fs	R194X
1	112.587	0.62891	0.748882
1	40.643	0.653175	0.412707
1	48.1152	1.07939	0.133701

## Sheet: Fig.2E
WT
DMSO	MG132
1	0.725583
1	0.650527
1	0.711338
V115fs
DMSO	MG132
1	518.053
1	408.976
1	458.975
R194X
DMSO	MG132
1	6.9851
1	4.3554
1	3.09516

## Sheet: Fig.2F
WT
DMSO	MG132
1	0.271918
1	0.105237
1	0.395134
V115fs
DMSO	MG132
1	65.1039
1	20.8899
1	58.217
R194X
DMSO	MG132
1	79.0143
1	18.9899
1	41.1071
1	40.1051

## Sheet: Suppl.Fig.2
tHMEC stable cell lines: CyclinD3 Levels normalized to Vinculin								MCF7 stable cell lines: p53 Levels normalized to Vinculin
WT Aβ		V115fs		R194X				WT Aβ		V115fs		R194X
DMSO	MG132	DMSO	MG132	DMSO	MG132			DMSO	MG132	DMSO	MG132	DMSO	MG132
1	2.5311	1	2.29725	1	2.28823			1	4.90666	1	4.06476	1	6.98407
1	1.68065	1	1.90243	1	2.4054			1	7.57396	1	7.39773	1	9.76126
1	2.73102	1	2.40933	1	2.31762			1	4.49948	1	4.43721	1	4.37365

## Sheet: Suppl.Fig.3A
tHMEC Phosphatase Activity				MCF7 Phosphatase Activity
WT Aβ	R233C			WT Aβ	R233C
1	0.407433			1	0.596936
1	0.190352			1	0.577438
1	0.419792			1	0.666405

## Sheet: Suppl.Fig.3B
tHMEC: PP2Ac Binding				MCF7 PP2Ac Binding
WT Aβ	R233C			WT Aβ	R233C
1	0.0554777			1	0.00822272
1	0.0294602			1	0.00618216
1	0.0349804			1	0.0113567

## Sheet: Suppl.Fig.3C
tHMEC: B-Subunit Binding				MCF7 B-subunit Binding
PR130				PR130
WT	R233C			WT	R233C
1	0.10153			1	0.0509734
1	0.0755397			1	0.180637
1	0.0517053			1	0.136683
B55𝝰				B55𝝰
WT	R233C			WT	R233C
1	0.275387			1	0.240464
1	0.0655877			1	0.398399
1	0.00169998			1	0.570638
B56𝝱				B56𝝱
WT	R233C			WT	R233C
1	0.00172929			1	0.140003
1	0.0107871			1	0.488654
1	0.00975824			1	0.197457
B56𝝲				B56𝝲
WT	R233C			WT	R233C
1	0			1	0.0609536
1	0.0260277			1	0
1	0			1	0
